# Supplementary material for: The cAMP Response Element- Binding Protein/Brain-Derived Neurotrophic Factor Pathway in Anterior Cingulate Cortex Regulates Neuropathic Pain and Anxiodepression Like Behaviors in Rats
Source: Front Mol Neurosci. 2022 Mar 24;15:831151. doi: 10.3389/fnmol.2022.831151 (PMC8987281; doi:10.3389/fnmol.2022.831151)
Supplement: Supplementary file 1 [file Table_1.xlsx]

## Sheet: Sheet1
Figure	Model	Results			Individual Comparisons
		Model Term	F (DFn, DFd)	p-value	Model	Model Term	p-value
1A	Two-way ANOVA	Row Factor	F (6, 42) = 24.43	<0.0001	Sidak's multiple comparisons test	PWT: sham vs. SNI	<0.0001
		Column Factor	F (1, 7) = 355.1	<0.0001
		Row Factor x Column Factor	F (6, 33) = 14.79	<0.0001
1B	Two-way ANOVA	Row Factor	F (6, 42) = 16.16	<0.0001	Sidak's multiple comparisons test	PWL: sham vs. SNI	<0.0001
		Column Factor	F (1, 7) = 150.9	<0.0001
		Row Factor x Column Factor	F (6, 38) = 17.75	<0.0001
1C	Two-way ANOVA	Row Factor	F (6, 42) = 195.0	<0.0001	Sidak's multiple comparisons test	weight: sham vs. SNI	<0.0001
		Column Factor	F (1, 7) = 5.665	0.0489
		Row Factor x Column Factor	F (6, 37) = 9.843	<0.0001
1D-1	One-way ANOVA	Treatment (between columns)	F (4, 53) = 14.29	<0.0001	Dunnett's multiple comparisons test	sham vs. 7d	<0.0001
						sham vs. 14d	<0.0001
						sham vs. 21d	0.0001
						sham vs. 28d	<0.0001
1D-2	One-way ANOVA	Treatment (between columns)	F (4, 46) = 9.282	<0.0001	Dunnett's multiple comparisons test	sham vs. 7d	0.0569
						sham vs. 14d	<0.0001
						sham vs. 21d	<0.0001
						sham vs. 28d	0.0021
1E-1	One-way ANOVA	Treatment (between columns)	F (4, 55) = 3.652	0.0104	Dunnett's multiple comparisons test	sham vs. 7d	0.5173
						sham vs. 14d	0.0231
						sham vs. 21d	0.0045
						sham vs. 28d	0.0494
1E-2	One-way ANOVA	Treatment (between columns)	F (4, 47) = 3.700	0.0107	Dunnett's multiple comparisons test	sham vs. 7d	0.0946
						sham vs. 14d	0.1125
						sham vs. 21d	0.0048
						sham vs. 28d	0.0091
1F	One-way ANOVA	Treatment (between columns)	F (4, 38) = 8.633	<0.0001	Dunnett's multiple comparisons test	sham vs. 7d	0.9969
						sham vs. 14d	0.1242
						sham vs. 21d	0.0474
						sham vs. 28d	<0.0001
1G	One-way ANOVA	Treatment (between columns)	F (4, 50) = 11.17	<0.0001	Dunnett's multiple comparisons test	sham vs. 7d	0.9777
						sham vs. 14d	>0.9999
						sham vs. 21d	<0.0001
						sham vs. 28d	0.0005
1H	One-way ANOVA	Treatment (between columns)	F (4, 54) = 1.020	0.4054	Dunnett's multiple comparisons test	sham vs. 7d	0.716
						sham vs. 14d	0.5417
						sham vs. 21d	0.2409
						sham vs. 28d	0.335
2C	Student’s t-test			0.1204	Two-tailed	c-fos: sham vs. SNI	0.0017
				0.0333		PSD-95: sham vs. SNI	<0.0001
				0.6911		NLGN2: sham vs. SNI	0.157
2D	Student’s t-test			0.1593	Two-tailed	c-fos: sham vs. SNI	<0.0001
				0.2823		PSD-95: sham vs. SNI	<0.0001
				0.047		NLGN2: sham vs. SNI	0.0035
3D	Two-way ANOVA	Row Factor	F (2.655, 29.21) = 147.7	<0.0001	Tukey's multiple comparisons test	sham+Control vs. SNI+Control	<0.0001
		Column Factor	F (1.801, 19.81) = 490.6	<0.0001		SNI+Control vs. SNI+CNO
		Row Factor x Column Factor	F (3.015, 33.17) = 22.43	<0.0001
3D	Two-way ANOVA	Row Factor	F (3.233, 35.57) = 13.01	<0.0001	Tukey's multiple comparisons test	sham+Control vs. SNI+Control	<0.0001
		Column Factor	F (1.216, 13.38) = 44.42	<0.0001		SNI+Control vs. SNI+CNO
		Row Factor x Column Factor	F (5.066, 46.61) = 6.218	0.0002
3F-1	Student’s t-test			<0.0001	Two-tailed	sham+Control vs. SNI+Control	0.0318
				0.4143		SNI+Control vs. SNI+CNO	0.9207
3F-2	Student’s t-test			0.0009	Two-tailed	sham+Control vs. SNI+Control	0.2201
				<0.0001		SNI+Control vs. SNI+CNO	0.2201
3G	Student’s t-test			0.0004	Two-tailed	sham+Control vs. SNI+Control	0.0954
				0.0465		SNI+Control vs. SNI+CNO	0.9872
3H-1	Student’s t-test			0.0008	Two-tailed	sham+Control vs. SNI+Control	0.0008
				0.1291		SNI+Control vs. SNI+CNO	0.0028
3H-2	Student’s t-test			0.0449	Two-tailed	sham+Control vs. SNI+Control	<0.0001
				<0.0001		SNI+Control vs. SNI+CNO	0.0135
3I	Student’s t-test			0.0541	Two-tailed	sham+Control vs. SNI+Control	0.006
				0.1189		SNI+Control vs. SNI+CNO	0.0152
4A-CREB	One-way ANOVA	Treatment (between columns)		0.0188	Kruskal-Wallis test	sham vs. 7d	0.0437
						sham vs. 14d	0.0263
						sham vs. 21d	0.0386
						sham vs. 28d	0.0134
4A-p-CREB	One-way ANOVA	Treatment (between columns)	F (4, 30) = 5.243	0.0025	Dunnett's multiple comparisons test	sham vs. 7d	0.0071
						sham vs. 14d	0.0017
						sham vs. 21d	0.0024
						sham vs. 28d	0.0226
4A-BDNF	One-way ANOVA	Treatment (between columns)	F (4, 38) = 3.295	0.0206	Dunnett's multiple comparisons test	sham vs. 7d	0.037
						sham vs. 14d	0.015
						sham vs. 21d	0.0429
						sham vs. 28d	0.0193
4A-CaMKII	One-way ANOVA	Treatment (between columns)	F (4, 25) = 4.169	0.0101	Dunnett's multiple comparisons test	sham vs. 7d	0.9747
						sham vs. 14d	0.8044
						sham vs. 21d	0.0455
						sham vs. 28d	0.0101
4B-CREB	One-way ANOVA	Treatment (between columns)		0.0018	Kruskal-Wallis test	sham vs. 7d	0.0038
						sham vs. 14d	0.0026
						sham vs. 21d	0.0225
						sham vs. 28d	0.0028
4B-p-CREB	One-way ANOVA	Treatment (between columns)	F (4, 40) = 4.143	0.0067	Dunnett's multiple comparisons test	sham vs. 7d	0.0499
						sham vs. 14d	0.0423
						sham vs. 21d	0.0017
						sham vs. 28d	0.0141
4B-BDNF	One-way ANOVA	Treatment (between columns)	F (4, 48) = 8.534	<0.0001	Dunnett's multiple comparisons test	sham vs. 7d	<0.0001
						sham vs. 14d	0.0039
						sham vs. 21d	0.0478
						sham vs. 28d	0.9969
4B-CaMKII	One-way ANOVA	Treatment (between columns)	F (4, 33) = 10.79	<0.0001	Dunnett's multiple comparisons test	sham vs. 7d	0.0029
						sham vs. 14d	0.0467
						sham vs. 21d	<0.0001
						sham vs. 28d	0.0044
4C-Creb mRNA	One-way ANOVA	Treatment (between columns)		0.0143	Kruskal-Wallis test	sham vs. 7d	>0.9999
						sham vs. 14d	0.189
						sham vs. 21d	0.0101
						sham vs. 28d	0.03
4C-BDdnf mRNA	One-way ANOVA	Treatment (between columns)	F (4, 20) = 18.62	<0.0001	Dunnett's multiple comparisons test	sham vs. 7d	0.202
						sham vs. 14d	0.0143
						sham vs. 21d	0.0015
						sham vs. 28d	<0.0001
4D-Creb mRNA	One-way ANOVA	Treatment (between columns)	F (4, 30) = 6.552	0.0006	Dunnett's multiple comparisons test	sham vs. 7d	0.0412
						sham vs. 14d	0.042
						sham vs. 21d	0.9604
						sham vs. 28d	0.362
4D-BDdnf mRNA	One-way ANOVA	Treatment (between columns)	F (4, 25) = 11.41	<0.0001	Dunnett's multiple comparisons test	sham vs. 7d	0.1851
						sham vs. 14d	0.014
						sham vs. 21d	0.0181
						sham vs. 28d	0.0088
6E	Two-way ANOVA	Row Factor	F (5, 55) = 63.79	<0.0001	Sidak's multiple comparisons test	SNI+Scramble vs. SNI+shCreb	<0.001
		Column Factor	F (1, 11) = 29.26	0.0002
		Row Factor x Column Factor	F (5, 51) = 2.703	0.0305
6F	Two-way ANOVA	Row Factor	F (5, 55) = 14.07	<0.0001	Sidak's multiple comparisons test	SNI+Scramble vs. SNI+shCreb	<0.05
		Column Factor	F (1, 11) = 11.52	0.006
		Row Factor x Column Factor	F (5, 50) = 3.543	0.0081
6G-1	Student’s t-test			0.0011	Two-tailed	SNI+Scramble vs. SNI+shCreb	0.0237
6G-2	Student’s t-test			0.0265	Two-tailed	SNI+Scramble vs. SNI+shCreb	0.0486
6H-1	Student’s t-test			0.3919	Two-tailed	SNI+Scramble vs. SNI+shCreb	0.0033
6H-2	Student’s t-test			0.1599	Two-tailed	SNI+Scramble vs. SNI+shCreb	0.0479
6I-1	Student’s t-test			0.062	Two-tailed	SNI+Scramble vs. SNI+shCreb	0.0156
6I-2	Student’s t-test			0.6715	Two-tailed	SNI+Scramble vs. SNI+shCreb	0.448
6J-1	Student’s t-test			0.0589	Two-tailed	SNI+Scramble vs. SNI+shCreb	0.0379
6J-2	Student’s t-test			0.0013	Two-tailed	SNI+Scramble vs. SNI+shCreb	0.012
6K	Student’s t-test			0.3386	Two-tailed	SNI+Scramble vs. SNI+shCreb	0.0031
6L	Student’s t-test			0.9519	Two-tailed	SNI+Scramble vs. SNI+shCreb	0.0213
6M	Student’s t-test			0.8979	Two-tailed	SNI+Scramble vs. SNI+shCreb	0.2403
7A-Creb mRNA	Student’s t-test			<0.0001	Two-tailed	SNI+Scramble vs. SNI+shCreb	0.6087
7A-Bdnf mRNA	Student’s t-test			<0.0001	Two-tailed	SNI+Scramble vs. SNI+shCreb	0.7841
7B-Creb mRNA	Student’s t-test			<0.0001	Two-tailed	SNI+Scramble vs. SNI+shCreb	<0.0001
7B-Bdnf mRNA	Student’s t-test			<0.0001	Two-tailed	SNI+Scramble vs. SNI+shCreb	0.0165
7C-CREB	Student’s t-test			0.0461	Two-tailed	SNI+Scramble vs. SNI+shCreb	0.0194
7C-p-CREB	Student’s t-test			0.7521	Two-tailed	SNI+Scramble vs. SNI+shCreb	0.0599
7C-BDNF	Student’s t-test			0.4138	Two-tailed	SNI+Scramble vs. SNI+shCreb	0.0441
7C-PSD-95	Student’s t-test			0.0658	Two-tailed	SNI+Scramble vs. SNI+shCreb	0.0083
7C-CaMKII	Student’s t-test			0.5024	Two-tailed	SNI+Scramble vs. SNI+shCreb	0.0089
7D-CREB	Student’s t-test			0.5982	Two-tailed	SNI+Scramble vs. SNI+shCreb	0.0004
7D-p-CREB	Student’s t-test			0.1676	Two-tailed	SNI+Scramble vs. SNI+shCreb	0.0001
7D-BDNF	Student’s t-test			0.034	Two-tailed	SNI+Scramble vs. SNI+shCreb	0.0001
7D-PSD-95	Student’s t-test			0.5427	Two-tailed	SNI+Scramble vs. SNI+shCreb	0.0132
7D-CaMKII	Student’s t-test			0.3284	Two-tailed	SNI+Scramble vs. SNI+shCreb	0.0109
8B	Two-way ANOVA	Row Factor	F (5, 55) = 41.25	<0.0001	Sidak's multiple comparisons test	SNI+Control vs. SNI+666-15	<0.001
		Column Factor	F (1, 11) = 39.64	<0.0001
		Row Factor x Column Factor	F (5, 51) = 2.331	0.0556
8C	Two-way ANOVA	Row Factor	F (5, 25) = 10.37	<0.0001	Sidak's multiple comparisons test	SNI+Control vs. SNI+666-15	<0.05
		Column Factor	F (1, 5) = 79.06	0.0003
		Row Factor x Column Factor	F (5, 25) = 4.382	0.0053
8D-1	Student’s t-test			0.5904	Two-tailed	SNI+Control vs. SNI+666-15	0.008
8D-2	Student’s t-test			0.0019	Two-tailed	SNI+Control vs. SNI+666-15	0.0042
8E-1	Student’s t-test			0.0105	Two-tailed	SNI+Control vs. SNI+666-15	0.0004
8E-2	Student’s t-test			0.0002	Two-tailed	SNI+Control vs. SNI+666-15	0.0008
8F	Student’s t-test			0.0851	Two-tailed	SNI+Control vs. SNI+666-15	0.015
8G	Student’s t-test			0.1192	Two-tailed	SNI+Control vs. SNI+666-15	0.0032
8H-CREB	Student’s t-test			0.5577	Two-tailed	SNI+Control vs. SNI+666-15	0.0015
8H-p-CREB	Student’s t-test			0.8753	Two-tailed	SNI+Control vs. SNI+666-15	0.0106
8H-BDNF	Student’s t-test			0.5871	Two-tailed	SNI+Control vs. SNI+666-15	0.0005
8H-PSD-95	Student’s t-test			0.0053	Two-tailed	SNI+Control vs. SNI+666-15	0.0031
8I-CREB	Student’s t-test			0.678	Two-tailed	SNI+Control vs. SNI+666-15	0.4184
8I-p-CREB	Student’s t-test			0.3915	Two-tailed	SNI+Control vs. SNI+666-15	0.0124
8I-BDNF	Student’s t-test			0.8283	Two-tailed	SNI+Control vs. SNI+666-15	0.0013
8I-PSD-95	Student’s t-test			0.1553	Two-tailed	SNI+Control vs. SNI+666-15	0.003
9B-1	Student’s t-test			0.3311	Two-tailed	Control vs. LPS	0.5641
9B-2	Student’s t-test			0.8465	Two-tailed	Control vs. LPS	0.7115
9C-1	Student’s t-test			0.0971	Two-tailed	Control vs. LPS	0.0406
9C-2	Student’s t-test			0.6383	Two-tailed	Control vs. LPS	0.2055
9D-1	Student’s t-test			0.117	Two-tailed	Control vs. LPS	0.0015
9D-2	Student’s t-test			0.1636	Two-tailed	Control vs. LPS	0.0044
9E	Student’s t-test			0.1844	Two-tailed	Control vs. LPS	0.7886
9F	Student’s t-test			0.0856	Two-tailed	Control vs. LPS	0.0095
9G	Student’s t-test			0.6322	Two-tailed	Control vs. LPS	<0.0001
9H-CREB	Student’s t-test			0.8858	Two-tailed	Control vs. LPS	0.0232
9H-p-CREB	Student’s t-test			0.1056	Two-tailed	Control vs. LPS	0.0006
9H-BDNF	Student’s t-test			0.191	Two-tailed	Control vs. LPS	0.0229
9H-PSD-95	Student’s t-test			0.3611	Two-tailed	Control vs. LPS	0.0086
9H-c-fos	Student’s t-test			0.0926	Two-tailed	Control vs. LPS	<0.0001
9I-CREB	Student’s t-test			0.7088	Two-tailed	Control vs. LPS	0.0002
9I-p-CREB	Student’s t-test			0.7193	Two-tailed	Control vs. LPS	0.0954
9I-BDNF	Student’s t-test			0.6243	Two-tailed	Control vs. LPS	0.0748
9I-PSD-95	Student’s t-test			0.0048	Two-tailed	Control vs. LPS	0.0016
9I-c-fos	Student’s t-test			0.1984	Two-tailed	Control vs. LPS	0.0645
S1A-1	Two-way ANOVA	Row Factor	F (6, 42) = 3.702	0.0048	Sidak's multiple comparisons test	sham vs. SNI
		Column Factor	F (1, 7) = 40.75	0.0004
		Row Factor x Column Factor	F (6, 42) = 1.033	0.4179
S1A-2	Two-way ANOVA	Row Factor	F (6, 42) = 0.8659	0.5278	Sidak's multiple comparisons test	sham vs. SNI
		Column Factor	F (1, 7) = 12.78	0.009
		Row Factor x Column Factor	F (6, 42) = 0.5369	0.7771
S2A-1	Two-way ANOVA	Row Factor	F (5, 132) = 0.1234	0.987	Sidak's multiple comparisons test	sham+Control vs. SNI+Control
		Column Factor	F (5, 132) = 8.443	<0.0001		SNI+Control vs. SNI+CNO
		Row Factor x Column Factor	F (1, 132) = 0.5291	0.4683
S2A-2	Two-way ANOVA	Row Factor	F (5, 55) = 3.971	0.0038	Sidak's multiple comparisons test	sham+Control vs. SNI+Control
		Column Factor	F (1, 11) = 3.843	0.0758		SNI+Control vs. SNI+CNO
		Row Factor x Column Factor	F (5, 55) = 1.212	0.3158
S3A-1	Two-way ANOVA	Row Factor	F (5, 55) = 19.79	<0.0001	Sidak's multiple comparisons test	SNI+Scramble vs. SNI+shCreb
		Column Factor	F (1, 11) = 3.741	0.0792
		Row Factor x Column Factor	F (5, 55) = 2.120	0.0766
S3A-2	Two-way ANOVA	Row Factor	F (5, 55) = 0.1503	0.9791	Sidak's multiple comparisons test	SNI+Scramble vs. SNI+shCreb
		Column Factor	F (1, 11) = 0.07223	0.7931
		Row Factor x Column Factor	F (5, 55) = 1.168	0.3365
S4A-1	Two-way ANOVA	Row Factor	F (5, 55) = 2.234	0.0637	Sidak's multiple comparisons test	SNI+Scramble vs. SNI+shCreb
		Column Factor	F (1, 11) = 2.437	0.1468
		Row Factor x Column Factor	F (5, 54) = 1.570	0.1842
S4A-2	Two-way ANOVA	Row Factor	F (5, 55) = 0.6967	0.6282	Sidak's multiple comparisons test	SNI+Scramble vs. SNI+shCreb
		Column Factor	F (1, 11) = 7.399	0.0199
		Row Factor x Column Factor	F (5, 55) = 1.994	0.094
S1E-CREB	One-way ANOVA	Treatment (between columns)	F (2, 15) = 7.285	0.0062	Dunnett's multiple comparisons test	Sham vs. Pain	0.9949
						Sham vs. Pain+Depression	0.0083
S1E-p-CREB	One-way ANOVA	Treatment (between columns)	F (2, 15) = 277.2	<0.0001	Dunnett's multiple comparisons test	Sham vs. Pain	<0.0001
						Sham vs. Pain+Depression	<0.0001
S1E-BDNF	One-way ANOVA	Treatment (between columns)	F (2, 15) = 6.490	0.0093	Dunnett's multiple comparisons test	Sham vs. Pain	0.5021
						Sham vs. Pain+Depression	0.0464
S1E-PSD-95	One-way ANOVA	Treatment (between columns)	F (2, 14) = 26.14	<0.0001	Dunnett's multiple comparisons test	Sham vs. Pain	0.0004
						Sham vs. Pain+Depression	0.073
S1E-BDNF	One-way ANOVA	Treatment (between columns)	F (2, 14) = 13.38	0.0006	Dunnett's multiple comparisons test	Sham vs. Pain	0.0309
						Sham vs. Pain+Depression	0.0402
S2B	Two-way ANOVA	Row Factor	F (5, 55) = 0.4799	0.7897	Sidak's multiple comparisons test	sham+Scramble vs. sham+shCREB
		Column Factor	F (1, 11) = 0.6704	0.4303
		Row Factor x Column Factor	F (5, 55) = 0.2318	0.947
S2C	Two-way ANOVA	Row Factor	F (5, 55) = 0.4862	0.7851	Sidak's multiple comparisons test	sham+Scramble vs. sham+shCREB
		Column Factor	F (1, 11) = 0.3537	0.5641
		Row Factor x Column Factor	F (5, 55) = 6.876	<0.0001
S2D-1	Student’s t-test			0.4457	Two-tailed	sham+Scramble vs. sham+shCREB	0.813
S2D-2	Student’s t-test			0.3969	Two-tailed	sham+Scramble vs. sham+shCREB	0.3186
S2E-1	Student’s t-test			0.224	Two-tailed	sham+Scramble vs. sham+shCREB	0.3357
S2E-2	Student’s t-test			0.1729	Two-tailed	sham+Scramble vs. sham+shCREB	0.032
S2F	Student’s t-test			0.0095	Two-tailed	sham+Scramble vs. sham+shCREB	0.9366
S2G-1	Student’s t-test			0.0076	Two-tailed	sham+Scramble vs. sham+shCREB	0.8994
S2G-2	Student’s t-test			0.0433	Two-tailed	sham+Scramble vs. sham+shCREB	0.7038
S2H-1	Student’s t-test			0.5247	Two-tailed	sham+Scramble vs. sham+shCREB	0.1668
S2H-2	Student’s t-test			0.9892	Two-tailed	sham+Scramble vs. sham+shCREB	0.4299
S2I	Student’s t-test			0.7275	Two-tailed	sham+Scramble vs. sham+shCREB	0.281
S2J	Student’s t-test			0.8327	Two-tailed	sham+Scramble vs. sham+shCREB	0.4299
