# Supplementary material for: The cAMP Response Element- Binding Protein/Brain-Derived Neurotrophic Factor Pathway in Anterior Cingulate Cortex Regulates Neuropathic Pain and Anxiodepression Like Behaviors in Rats
Source: Front Mol Neurosci. 2022 Mar 24;15:831151. doi: 10.3389/fnmol.2022.831151 (PMC8987281; doi:10.3389/fnmol.2022.831151)
Supplement: Supplementary file 2 [file Table_2.xlsx]

## Sheet: Fig.1
		A	PWT
		sham												SNI
		26	20.3	20.3	26	26	26	20.3	26					26	20.3	26	26	29.87	26	20.3	26
		17.2	15.76	17.2	25.97	26	26	20.1	26					15.76	5.89	8.13	7.97	11	11	4.87	26
			17.2	20.3	15.76	20.3	26	26	11					2.74	1.8	4.87	2.74	2.74	2.74	1.02	1.91
		20.3	15.76	26	11.42	26		14.17	26					2.11	1.98	7.37	6.24	2.51	2.32		2.32
		20.1	20.3	20.3	26	13.32		14.17	26					1.98	2.11	1.98	1.41	2.14	1.98		1.17
		20.3	25.38	26	15.76	20.3		14.17	26					1.98	1.3	4.13	3.76	2.74	1.98		2.74
		20.3	11.42	20.3	25.97	15.76		15.76	26					1.98	2.32	2.32	2.74	1.8	1.43		3.2
		B	PWL
		sham												SNI
		11.85	11.175	11.725	12.22	10.325	10.705	10.65	11.125					10.375	12.575	12.725	12.48	11.475	11.45	11.025	12.525
		11.225	10.475	7.54	11.65	10.8	8.075	10.475	10.4					10.34	12.66	10.06	10.25	11.88	10.4	6.9	9.14
		8.86	9.65	10.825	10.95	12.65	11.35	10.6	9.275					6.1	5.22	6.34	9.32	5.66	8.04	4.85	9.62
		9.475	9.925	11.7	12.125	11	10.4		9.625					5.94	6.95	5.725	7.3	4.92	5.76	5.36	7.24
		9.8	10.875	12.42	11.875	10.8	11.25		9.625					6.525	6.525	5.5	8.075	6.428	6	6.22	7.6
		10.55	11.925	12.925	12.76	11.825	12.35		10.7					8.6	6.5	5.925	7.275	5.86	5.75	6.36	7.6
		11.65	11.975	11.725	10.95	12.26	8.25		9.775					5.57	6.125	6.475	7.9	6.4	6.15	7.96	5.75
		C	weight
		sham												SNI
		242	236	253	251	250	246	230	267					260	248	254	258	257	262	258	236
		252	248	260	245	253	253	225	270					250	235	242	252	245	261	246	224
		292	284	305	270	287	295	260	315					278	256	270	276	271	316	260	248
		304	290	319	288	306	306	268	327					282	251	273	280	276	317		251
		367	326	384	367	346	368	326						328	306	317	336	341	394		283
		401	339	401	417	375	395	345	423					334	310	333	360	366	406		298
		429	370	442	448	407	419	369	460					359	335	373	418	405	364		321
		D	Number of entries into center area							Time in center area（s)
			sham	7d	14d	21d	28d			sham	7d	14d	21d	28d
			6	0	0	0	1			9.75	1.56	0.06	0	7.25
			8	1	0	2	4			9	2.75	0.38	2.06	0
			11	0	1	4	0			3.87	8.31	0	2.31	1
			10	2	0	0	0			8.19	2.25	0.44	2.06	0
			9	0	0	0	0			9.56	7.62	3.69	1.06	6
				0	0	0	0			7.38	3.25	0	2.25	3.19
			7	3	0	6	0			7.13	1.56	0.25	1.75	1
			2	1	0	0	0			6.31	0	1.38	0.25	8.06
			4	0	1	6	2			2.25	5.44	6.44	3.38	0.06
			3	0	2	0	0			10.94		0.13	0	2.19
			3	0	2	0	0			5.31			0
			4		0	5				2.62			4
			2
		E	Proportion of enteries into open arms（%）							Proportion of time in open arms（%）
			sham	7d	14d	21d	28d			sham	7d	14d	21d	28d
			12.5	0	0	25.8095	0			5.65255	0
			22.2222	9.09091	27.2727	15.3846	27.2727			7.36293	0.357385		0.862069	2.70337
			31.25	20	0	22.2222	23.0769			6.43956	6.57282	0	2.72887	4.39158
			23.6842	50	0		11.25			3.36101	14.3488		2.71186	4.34003
			14.2857	33.3333	26.6667	9.52381	0			3.18112		7.84246	1.42873	2.01145
			12.5	12.5	0	10	36.3636			6.3289	0.021188	0		0.870877
			26.6667	43.75	22.2222	0	0				3.49385	9.34281	0	0
			16.129	0	29.6296	0	0			9.75439	0		3.68991	0
			33.3333	0	0	0	18.75			8.7792	0	0	0
			24.5283	18.5185	0	6.66667	33.3333			6.757	6.26309	0	1.04851	0.526508
			30		25	7.69231	0				0.414187	4.00539	0.377529	0
			40		0	4.54545	0				2.79962	0	0.841714	0
			50			4.16667				2.20011	0		0.48688
						0				2.74662
		F	Eating latency（s）							Immobility time（s)
			sham	7d	14d	21d	28d			sham	7d	14d	21d	28d
			179	317	168	279	313			44	56.5	30	38	88.5
			180	84	218	241	233			38	71	43.5	68.5	66.5
			179	120	237	251	412			47	39	64	76.5	93.5
			168	188	226	397	387			52	38	40.5	107.5	56.5
			271	137	285	160	570			49.5	33	38	105.5	76.5
			100	76	199	218	228			37	58	49	59.5	55
			108	117	221	199	389			39.5	70	36	67.5	78.5
			310	108	301	231	231			36	30	57.5	81.5	83
			106		246	233				48.5	63	44	89	66.5
			95		266	305				57	30	39	42.5	55
			110							51.5	42	54	89.5	69.5
		H	Total distance（cm）
			sham	7d	14d	21d	28d
			1161.4	711.52	346.51	689.5	516.1
			1314.1	1832.31	1360.54	886.9	2137.91
			1682.9	401.96	772.43	584.3	2041.96
			1391.6	2019.9	1328.84	929.1	1283.05
			1103.3	680.96	526.25		810.02
			2895.4	1173.73	313.67	938.2	484.15
			1329.5	1442.8	990.23	1010.9	251.21
			3259.2	1727.78	1245.65	592	395.85
			886.1	498.34	2716.15	1250.1	1595.16
			790.9	1604.97	491.36	1374.2	770.03
			1445.7	370.45	1953.9	704.4	512.08
			783.9		861.21	1287.6
			1118.7

## Sheet: Fig.2
		C	c-fos/GAPDH			PSD-95/GAPDH			NLGN2/GAPDH
			sham	SNI		sham	SNI		sham	SNI
			0.612247	0.904735		0.713604	1.11216		1.59576	1.4107
			0.469224	0.990292		0.877996	1.5101		2.49401	1.38032
			0.843712	0.790388		0.825851	1.23001		2.9212	1.26735
			0.758296	1.51084		0.657759	1.01704		1.77277	2.51239
			0.878781	1.23976		0.682827	1.55084		1.7701	2.06121
			0.776954	1.18239		0.821168	1.33954		1.86056	1.52691
			0.770206	1.37155		0.852809	1.45525		1.74794	1.48089
				1.54802			1.43132			1.72475
		D	c-fos/GAPDH			PSD-95/GAPDH			NLGN2/GAPDH
			sham	SNI		sham	SNI		sham	SNI
			0.924216	1.25066		0.603039	1.06326		0.668855	1.2503
			0.676402	1.2316		0.630205	1.0328		0.926659	1.3926
			0.546745	1.22428		0.768654	1.00186		1.155	1.15518
			0.875108	1.11015		0.613813	1.05987		1.05525	1.55171
			0.713068	1.34447		0.744819	1.17424		1.31582	2.43401
			0.733746	1.63997		0.71036	1.18033		1.25249	1.88988
			0.817274	1.25265		0.708625	1.00284		1.13647	1.7359
			0.726279	1.6923		0.819313	1.35035		1.14492	2.24715

## Sheet: Fig.3
		D	PWT	sham+Control													SNI+Control													SNI+CNO
			1	26	26	26	20.61	20.61	26	26	26	26	20.61	20.61	26		17.69	11.59	26	26	20.61	26	26	26	26	26	26	16		26	20.61	26	26	26	20.1	26	26	20.1	20.61	20.1	20.61
			2	26	26	26	20.61	26	20.61	26	26	26	20.61	26	20.61		11.59	4.94	4.24	7.48	11.01	11.59	16	2	7.48	7.48	10.55	7.48		11.59	2	16	2	11.59	4.14	5.12	7.48	2	2	2	2
			3	26	23.73	26	17.69	26	20.1	26	23.73	26	17.69	26	20.1		1.4	2.78	2.01	1.9	2.01	1.4	2.01	2.01	1.4	1.4	1.4	2.01		1.4	2.78	2.78	1.4	2.01	1.4	1.4	2.01	2.78	2.01	2.78	2.01
			4	26	26	26	16	20.1	20.1	26	26	26	16	20.1	20.1		1.4	2.01	1.4	2.01	1.4	2.78	1.4	2.01	2.01	3.4	1.9	1.4		1.4	4.94	2.01	1.4	2.01	2.01	1.4	2.01	1.4	4.94	1.4	4.94
			5	20.61	16	20.61	20.61	20.61	16	20.61	16	20.61	20.61	20.61	16		1.4	1.4	2.39	1.4	1.4	2.53	1.4	2.78	1.4	1.4	1.4	1.4		2.78	1.4	2.01	1.4	2.78	1.4	2.78	1.4	1.4	1.4	1.4	1.4
			6	20.61	14.19	20.61	27.04	26	20.61	20.61	14.19	20.61	27.04	26	20.61		1.9	2.01	1.4	1.4	1.4	1.4	2.01	2.01	1.4	2.01	1.4	1.4		4.94	26	7.48	7.48	7.48	4.94	7.48	2.39	1.4	1.4	7.48	7.48
		E	PWL	sham+Control													SNI+Control													SNI+CNO
			1	11.7667	12.6	12.3333	12.1333	12.9667	12.2667	11.7667	12.6	12.3333	12.1333	12.9667	12.2667		12.6333	12.5667	12.0333	11.6667	10.4333	13.4667	12.6333	12.5667	12.0333	11.6667	10.4333	13.4667		12.2333	10.4667	13	13.5333	11.3667	11	14.1333	11.3667	11	14.1333
			2	12.6	10.6667	11.8667	12.3333	12.8	12.0667	12.6	10.6667	11.8667	12.3333	12.8	12.0667		11.6	13.4333	10.3	12.4667	8.56667	9.53333	11.6	13.4333	10.3	12.4667	8.56667	9.53333		8.66667	6.8	8.8	7.43333	9.73333	13.1333	12.9333	13.1333
			3	12.0333	11.8333	12.5	10.7	11.5333	14.1333	12.0333	11.8333	12.5	10.7	11.5333	14.1333			10.3667	7.06667	3.13333	6.5	9.06667	4.96667	7.26667	5.06667	10.4667	3.7	13.8667		5.56667	10.0667	9.8	6.8	10.9	5.56667	10.0667	9.8	6.8	10.9
			4	9.73333	14	10.8667	11.6333	12.9667	13.6667	9.73333	14	10.8667	11.6333	12.9667	13.6667		12.4667	5.13333	3.5	4.13333	8.4	10.1667	6.26667	7.1	7.83333	8.3	11.0333			7.66667	4.86667	8.46667	6.76667	4.26667	8.7	6.2	3.5	8.16667	8.7
			5	11.4667	13	13.1	10.5333	8.66667	11.2667	11.4667	13	13.1	10.5333		11.2667		4.4	10.3667	6.53333	4.23333	4.3	8.56667	2.36667	8.33333		6.36667	9.26667	9.06667		4.4	10.3667	6.53333	4.23333	4.3	8.56667	2.36667	8.33333	11.9	6.36667
			6	11.9667	10.6333	12.8667	12	13.6667	8.23333	11.9667	10.6333	12.8667	12	13.6667	8.23333		12.1	10.8	6.86667	3.03333	8.53333	7.66667	8.23333	5.9	3	6.03333	9.03333	11.9667		12.3333	12.6	12.4	11	11.5333	11.2333	9.16667	8.86667	10.2667	8.96667
			Number of entries into center area				Time in center area（s)
		F	sham+Control	SNI+Control	SNI+CNO		sham+Control	SNI+Control	SNI+CNO
			1	0	2		0.06	0	0.19
			0	0	1		0	0	43.38
			12	0	0		5.63	0	0
			5	1	0		3.31	2.31	0
			0	3	1		0	0	1.06
			2	0	0		0.44	0	0.69
			4	0	0		0	0	18.31
			3	0	0		22.13	0	0
			6	0	0			0	0
				0	0			7.31	0
				0				0
		G	Total distance（cm）
			sham+Control	SNI+Control	SNI+CNO
			1056.24	1734.57	1716
			1167.39	1443.44	973.67
			2281.03	1399.03	1770.9
			2870.04	1770.65	1225.31
			1753.41	1486.39	1567.73
			1928.86	1505.84	2021.34
			2832.83	1737.47	1494.86
			1346.75	1351.87	1613.74
			2016.34	1440.92	1891.87
					1115.61
		H
			Proportion of enteries open arms（%）				Proportion of time in open arms（%）
			sham+Control	SNI+Control	SNI+CNO		sham+Control	SNI+Control	SNI+CNO
			46.34	27.27			7.01	0.02	1.46
			53.85	14.29	50		10.89	0.05	2.79
			50	0	85.71		6.19	0.79	32.86
			44.44	0	80		4.76	1.28	7.25
			45	0	20		8.94	0.51	10.4
			36.36	18.18	20		9.06	0.52	3.38
			50	46.88	100		6.27	0.04
			50	0	110		8.85	3.27	7.91
			50	47.5	54.55			1.11	11.2
				40				1.08
			Immobility time（s)
		I	sham+Control	SNI+Control	SNI+CNO
			34	88	32
			13	103	41
			66	83	85
			38	111	11
			47	167	48
			29	44	72
			34.5	92	32
			28	41	56
			14	87.5	67
				87.5	46
				33.5

## Sheet: Fig.4
		A	CREB/GAPDH						BDNF/GAPDH						p-CREB/GAPDH						CaMKIIα/GAPDH
			sham	7d	14d	21d	28d		sham	7d	14d	21d	28d		sham	7d	14d	21d	28d		sham	7d	14d	21d	28d
			1	1.22374	1.37349	1.27327	1.15393		1	1.80077	1.35105	1.22795	1.30586		1	3.14911	2.16105	1.74791	2.71696		1	1.10096	1.01002	1.2168	2.28021
			1	1.60866	2.03691	1.81171	2.24834		1	1.20786	1.03278	1.71561	1.34282		1	3.72675	2.77112	2.82647	3.41985		1	1.2021	0.68405	1.45366	1.13671
			1	1.11938	1.2151	1.3374	1.31868		1	1.44438	2.00921	1.69766	1.89497		1	1.58788	4.27631	2.14277	1.64246		1	1.24487	1.76466	2.07463	1.96918
			1	1.4924	1.28158	1.13249	1.5		1	1.39116	1.10979	2.29978	2.36373		1	3.05642	3.25152	3.72437	2.72244		1	0.794787	1.0913	1.5835	1.56647
			1	1.30383	1.22809	1.24043	1.23236		1	2.14606	3.20532	1.33773	1.83358		1	1.66418	1.79483	2.77604	2.13921		1	1.04952	1.07339	1.15599	1.27427
									1		1.19248	1.54062	1.28306		1	1.17344	1.15089	1.81526	1.39588		1	1.08581	1.28905	1.33007	1.28333
									1	1.40309	1.90056	1.24223	1.48242		1	2.64541	3.18892	3.18201	1.57929
									1	1.66904	1.27163	1.20663	1.64734
									1	1.30907	1.34499		1.08959
		B	CREB/GAPDH						BDNF/GAPDH						p-CREB/GAPDH						CaMKIIα/GAPDH
			sham	7d	14d	21d	28d		sham	7d	14d	21d	28d		sham	7d	14d	21d	28d		sham	7d	14d	21d	28d
			1	1.28708	1.58156	1.04585	1.08023		1	2.07927	1.71054	1.24386	0.883314		1	1.16711	1.15062	2.04048	1.15234		1	2.11474	1.39319	1.98809	1.80096
			1	2.62612	2.61523	1.07534	3.07703		1	2.1362	2.57793	1.22925	0.620328		1	1.28957	1.97106	1.78286	1.72207		1	1.33517	1.32112	1.65797	1.45505
			1	3.32605	2.3275	1.22686	1.50155		1	1.91145	1.08512	1.83291	1.29433		1	1.72937	1.64266	1.64117	1.41959		1	1.34283	1.3043	1.71646	1.41259
			1	1.35609	1.16863	2.22215	1.50857		1	2.24949	1.13346	1.61235	0.812937		1	1.33564	1.68967	1.9367	2.25461		1	1.69186	1.33486	1.87591	1.41007
			1	1.34819	1.91512	1.79937	1.89004		1	1.33944	0.856043	1.25644	0.945307		1	1.33239	1.58216	2.65703	1.07128		1	1.20995	1.29006	1.55298	1.21754
			1	1.21746	1.14063	1.7905	0.81		1	1.36379	3.5557	2.70311	0.903067		1	1.21639	1.4019	2.45214	1.08037		1	1.1325	1.0784	1.53729	1.26951
			1	1.17015	1.1786	1.38681	2.37642		1	1.87806	1.65039	1.65764	1.29317		1	2.59265	1.70632	1.06764	2.71833		1	1.21934	1.2743		1.22367
			1	1.2666	1.37656	1.13884	1.75086		1	2.04818	1.82082	1.19019	1.13653		1	1.69797	1.33812	1.06274	1.98304		1	1.02058	1.15972		1.15246
									1	3.18599	1.28894	1.31343	1.26566		1	1.29561	1.30267	1.35999	1.19249
									1		1.4826	1.38483	1.28812
									1		1.59172	1.23584	1.13024
			Relative level of Creb mRNA						Relative level of Bdnf mRNA
		C	sham	7d	14d	21d	28d
			1	1.191	1.138	1.206	1.179		sham	7d	14d	21d	28d
			1	0.801	1.111	1.943	1.406		1	1.458	1.623	2.091	3.604
			1	1.034	1.574	1.58	1.716		1	1.232	1.572	2.023	2.388
			1	1.76	1.311	1.971	1.785		1	1.873	2.2	2.412	3.37
			1	0.714	1.364	1.15	1.163		1	1.245	1.527	1.445	2.26
									1	1.358	1.729	1.812	2.606
		D	Relative level of Creb mRNA						Relative level of Bdnf mRNA
			sham	7d	14d	21d	28d		sham	7d	14d	21d	28d
			1	1.109	1.309	0.908	1.064		1	0.713	2.063	1.996	2.553
			1	1.548	2.377	1.242	0.957		1	1.015	2.6323	1.653	1.434
			1	1.31	1.181	1.181	0.718		1	0.71	1.579	1.512	1.482
			1	1.351	1.338	1.481	0.814		1	0.691	1.561	1.597	1.782
			1	1.744	1.342	0.741	0.41		1	0.198	1.096	1.733	1.546
			1	1.523	1.246	1.16	0.745		1	0.182	1.116	1.415	1.495
			1	1.147	0.931	0.813	0.712

## Sheet: Fig.5
			B	Neun%		GFAP%		Iba-1%
				62.14		22.8058		7.385
				60.174		24.202		9.908
				64.532		20.391		6.631
				75.652		23.305		6.174
				62.781		20.713		7.432
				62.706		28.373		9.537
				68.29		20.46		4.796
				67.262		22.409		6.732
			c	Neun%		GFAP%		Iba-1%
				10.119		64.108		20.813
				11.871		65.181		21.373
				10.666		62.559		20.76
				10.371		63.597		22.409
				11.193		64.035		22.042
				10.987		63.022		21.55
				10.105		63.436		21.326
				12.209		65.038		22.811

## Sheet: Fig.6
	E	Relative level of Creb mRNA			Relative level of Bdnf mRNA
		SNI+Scramble	SNI+shCreb		SNI+Scramble	SNI+shCreb
		1	0.472		1	0.746
		1	0.487
		1	0.358		1	0.602
		1	0.515		1	0.261
					1	0.798
	F	SNI+Scramble													SNI+shCreb
	PWT	17.69	11.59	26	26	20.61	26	26	26	26	26	26	16		26	26	26	17.69	17.69	10.55	20.61	26	26	26	26	26
		11.59	4.94	4.24	7.48	11.01	11.59	16	2	7.48	7.48	10.55	7.48		10.55	16	6.42	3.38	7.48	10.55	5.93		11.59	26	4.94	26
		1.4	2.78	2.01	1.9	2.01	1.4	2.01	2.01	1.4	1.4	1.4	2.01		5.93	1.4	5.12	1.4	1.4	2.01	7.48	1.4	2.78	7.98	1.4	7.98
		1.4	2.01	1.4	2.01	1.4	2.78	1.4	2.01	2.01	3.4	1.9	1.4			4.94	5.15	5.15	3.4	4.94	1.9	10.55	16	4.94	16	2.78
		1.4	1.4	2.39	1.4	1.4	2.53	1.4	2.78	1.4	1.4	1.4	1.4		16		1.4	11.01	26	10.55	7.98	2.78	2.78	16	11.59	3.4
		1.9	2.01	1.4	1.4	1.4	1.4	2.01	2.01	1.4	2.01	1.4	1.4		7.98	5.12	11.59	4.24	4.24	6.42	5.93	26	4.94	7.48		10.95
	G	SNI+Scramble													SNI+shCreb
	PWL		10.3667	7.06667	3.13333	6.5	9.06667	4.96667	7.26667	5.06667	10.4667	3.7	13.8667		6.56667	7.2	5.93333	9.56667	11.9667	6.66667	8.9	9.83333	9.23333		10.3333	3.36667
		12.4667	5.13333	3.5	4.13333	8.4	10.1667	6.26667	7.1	7.83333	8.3	11.0333			9.46667	9.43333	10.7333	11.5333	13.1	8.46667	12.7	11.7667	9.2	13.3	10.4	6.7
		4.4	10.3667	6.53333	4.23333	4.3	8.56667	2.36667	8.33333		6.36667	9.26667	9.06667		11.6667	8.9	3.93333	13	11.2	13.1	11.4	10.9667		11.3	11.3	8.86667
		12.1	10.8	6.86667	3.03333	8.53333	7.66667	8.23333	5.9	3	6.03333	9.03333	11.9667		11.7667	9.66667	10.5	10.6333	10.9	11.9333	12.2667	9	11.6667	7.5	9.8	12
	H	Number of entries into center area				Time in center area（s)
		SNI+Scramble	SNI+shCreb			SNI+Scramble	SNI+shCreb
		2	2			1.81	3.13
		0				8.56
		0	6			0.5	8.44
		0	3			0	4.94
		0	5			0	16.25
		0	1			0	2.37
		0	0			0	0.69
			1				2.5
		3	2			4.06	5.38
		1	12			2.06	20
	I	Proportion of enteries into open arms（%）				Proportion of time in open arms（%）
		SNI+Scramble	SNI+shCreb			SNI+Scramble	SNI+shCreb
		51.35	75			9.03	0.02
		47.62	39.29				15.24
		30	66.67			1.41	12.36
		15.38	65			1.59	2.33
		21.74	55.56			0.92	11.57
		42.11	50			0.14	7.36
		26.15	55			1.65	5.21
		43.75	50			2.6	18.63
		52.27	56			2.97	9.49
			65			9.9	2.72
						8.55	3.76
						5.17	9.49
	J	Number of entries into center area				Time in center area（s)
		SNI+Scramble	SNI+shCreb			SNI+Scramble	SNI+shCreb
		0	1			0	1.75
		0	1			0	3.56
		0	1			0	0.44
		1	3			2.31	0.19
		2	1			0.44	0.31
		0	2			0	3.31
		0	1			0	5.63
		0	1			0	2.5
		0	4			0	0
		0	0			0	0
			0			7.31	0
		0				0	0
	K	Total distance（cm）
		SNI+Scramble	SNI+shCreb
		877.86	1326.6
		471.36	1243.5
		1939.03	2511.54
		1649.01	1467.67
		1810.98	2386.75
		1764.76	1969.4
		1591.71	1393.26
		2472.06	2178.12
		2066.68	2184.69
		1736.95	2770.75
	L	Proportion of enteries into open arms（%）				Proportion of time in open arms（%）
		SNI+Scramble	SNI+shCreb			SNI+Scramble	SNI+shCreb
		27.27	25			0.02	9.18
		14.29	47.06				2.57
		0	20			0.05	5.39
		48	33.33			0.79	4.13
		0	50			1.28	2.58
		18.18	41.67			0.51	1.23
		46.88	38.89			0.52	1.84
		0	50			0.04	1.19
		47.5	50			3.27	5.83
		40	50			1.11	0
			33.33			1.08	9.69
							1.42
	M	Eating latency（s）				Immobility time (s)
		SNI+Scramble	SNI+shCreb			SNI+Scramble	SNI+shCreb
		497	140			88	116
		404	168			103	104
		424	299			83	9
		364	74			111	27
		241	305			167	32
		231	148			44	13
		214	113			92	15
		522	169			41	38.5
							23.5
						87.5	43
						87.5	27.5
						33.5	101

## Sheet: Fig.7
		A	CREB/GAPDH			BDNF/GAPDH			p-CREB/GAPDH			PSD-95/GAPDH			CaMKIIα/GAPDH
			SNI+Scramble	SNI+shCreb		SNI+Scramble	SNI+shCreb		SNI+Scramble	SNI+shCreb		SNI+Scramble	SNI+shCreb		SNI+Scramble	SNI+shCreb
			1.1662	1.43599		1.16064	1.65877		1.87939	2.29027		2.1997	2.24768		1.38741	1.04689
			1.05317	1.24135		1.56157	1.94208		1.97517	2.19367		2.12234	2.36757		1.17405	1.21588
			1.06831	1.56954		1.38142	2.18495			2.38672		2.01498	2.19358		1.32501	0.889066
			1.2853	1.41482		1.6096			2.20607	2.29287		2.02807	2.10384		1.20107	0.661427
			1.23452	1.68163		1.74887	1.38202		1.84821	1.93219		1.26658	2.61066		1.83179	1.22431
			1.05654	1.70736		1.37387	1.50944		1.61037	1.91463		1.41164	2.03077		1.02736	0.791016
			0.899089	1.06694		1.05629	2.10355		1.53305	1.66556		1.10475	2.26271		1.0799	0.824751
			1.07745	0.963987		1.08851	1.29528		1.7027			1.56626			1.53742	1.04067
		B	CREB/GAPDH			p-CREB/GAPDH			BDNF/GAPDH			PSD-95/GAPDH			CaMKIIα/GAPDH
			SNI+Scramble	SNI+shCreb		SNI+Scramble	SNI+shCreb		SNI+Scramble	SNI+shCreb		SNI+Scramble	SNI+shCreb		SNI+Scramble	SNI+shCreb
			1.12609	0.394179		0.966388	0.68166		1.05088	0.515513		2.06219	0.969822		2.76737	1.00117
			1.23229	0.788844		0.926267	0.507778		1.04123	0.235744		1.57019	0.88857		2.49188	1.21035
			1.46304	0.557932		0.927339	0.334638		1.27557	0.230646		1.24603	1.36371		2.12423	1.68941
			1.70817	0.361359		1.06411	0.202373		1.43881	0.362976		1.35055	1.31012		1.91466	1.70024
			1.25668	0.991394			0.761384		0.894311	0.219797		0.950922	1.14537		1.58725	0.761844
			1.11363	0.777768		0.967014	0.529707		0.875689	0.226223			0.707958		1.2705	0.551496
			0.890208	0.60933		0.750021	0.602275		0.539861	0.394836		1.33276	0.845819		1.06912	0.87535
			0.830853	0.355616		0.849048	0.488927		0.662184	0.491325		1.54495	0.620272			0.872673

## Sheet: Fig.8
	B	SNI+Control													SNI+666-15
		13.35	13.35	26	26	26	9.43	26	20.3	26	26	20.3	14.14		26	15.68	10.48	26	20.3	14.6	26	26	17.2	26	26	26
		3.8	3.8	7.37	7.97	6.24	9.67	15.68	5.89	10.48	5.15		11.42		11	26	26		26	11	11	14.17	13.32	8.13	13.32	14.17
		1.98	5.15	1.98	2.51	1.49	1.4	1.61	1.61	1.61	5.89	1.8	1.61		26	26		4.87	15.76	4.13	5.15	4.87	4.87	5.89	9.67	4.87
		2.74	3.2	1.4	3.8	1.4	1.8	1.61	1	1	1.61	2.32	1.61		20.3	11.42	9.67	3.8	26	11.42	8.13	4.84	11.42	11.42	7.37	7.37
		1.98	1.98	1.4	2.32	1.4	7.37	1.61	1.61	1.25	1.25	2.74	1.61		4.13	14.17		11.42	15.76	11	26	8.13	4.87	7.37	3.4	3.8
		1.4	1.4	1.4	1.8	1.4	2.74	1.98	1.98	1.02	1.41	1	1.98		7.37	7.37	11.42	4.13	14.17	4.87	2.74	6.24	8.13	2.74	3.4	3.4
	C	SNI+Control													SNI+666-15
		12.5667	12.6	13.2	9.83333	11.4	12.1667								12.8	12.1667	12.6	14.1333	11.9333	13.8
		10.2333	8.13333	9.2	7.3	9.96667	6.66667								11.6333	12.7	10.3667	10.8	11.9	10.0333
		7.1	7.86667	8.73333	9.13333	6.1	4.76667								10.0333	8.06667	10.8667	10.8333	8.86667	10.5667
		7.56667	7.36667	7.96667	8	4.46667	5.93333								9.86667	9.76667	12.4	13.7	13.7333	11.7333
		6.5	8.16667	5.33333	7.9	5.7	5.76667								11.3667	13.7333	11.5667	13.2	9	10.9
		10.4333	6.63333	8.63333	7.16667	6.63333	6.66667								10.5333	10.3667	12.5333	9.93333	14.0333	9.4
	D	Number of entries into center area			Time in center area（s)
		SNI+Control	SNI+666-15		SNI+Control	SNI+666-15
		0	5		0	0.69
		2	1		2.06	2.44
		1	4		2.31	0
		0	2		2.06	2.69
		0	4		1.06	9
		0	1		2.25	8.75
		3	3		1.75	8.56
		0	3		0.25
		3	1		3.38	11.75
		0	1		0	4.75
		0	1		0	6.62
		0	2		4	3.75
	E	Proportion of enteries into open arms（%）			Proportion of time in open arms（%）
		SNI+Control	SNI+666-15		SNI+Control	SNI+666-15
		23.8095	14.2857			8.69535
		15.3846	42.3077		0.862069	16.4457
		22.2222	20		2.72887	1.56077
			31.25		2.71186	13.4183
		9.52381	18.1818		1.42873	6.39101
		10	37.5			3.22281
		0	75		0	3.8774
		0	25		3.68991	6.12335
		0	50		0	2.75301
		6.66667	20		1.04851	4.7872
		7.69231	22.2222		0.377529	11.6313
		4.54545	12.5		0.841714
		4.16667			0.48688
		0
	F	Eating latency（s）
		SNI+Control	SNI+666-15
		233	147
		412	240
		387	270
		570	286
		228	177
		389	223
		279	117
		241	220
		201
		397
		Immobility time (s)
	G	SNI+Control	SNI+666-15
		105	104.5
		135.5	96.5
		159	81
		141	75
		138.5	49
		86.5	74
		143	73.5
			29
			68.5
			81.5
	H	CREB/GAPDH			p-CREB/GAPDH			BDNF/GAPDH			PSD-95/GAPDH
		SNI+Control	SNI+666-15		SNI+Control	SNI+666-15		SNI+Control	SNI+666-15		SNI+Control	SNI+666-15
		1.34613	1.09873		2.08043	2.30545		1.18178	0.630382		1.06864	0.658476
		1.05134	0.956745		2.23386	1.33626		1.44364	0.693774		0.727676	0.678818
		1.33728	1.28602		2.30913	1.4901		1.50799	0.727677		0.850228	0.784876
			0.698239		2.64181	1.75128		0.987254	0.567435		0.775839	0.538171
		0.952556	0.736044		1.5313	1.35249		1.12026	0.326728		0.784398	0.543904
		2.04686	0.848993		1.70795	1.12765		1.01757	1.04395		0.916589	0.843703
		1.92404			1.90192	1.3421		0.871187	0.820013		1.55864	0.686333
		1.77468	1.12342		1.85336	1.19905			0.592928		1.5139	0.79389
		1.64457	0.362021						0.675625		1.17494	0.708583
			0.373552								1.36315
	I	CREB/GAPDH			p-CREB/GAPDH			BDNF/GAPDH			PSD-95/GAPDH
		SNI+Control	SNI+666-15		SNI+Control	SNI+666-15		SNI+Control	SNI+666-15		SNI+Control	SNI+666-15
		0.905653	0.928426		2.02486	1.48887		0.950706	0.879275		0.99417	0.816535
		0.777331	0.904097		2.11263	1.86306		0.726206	0.579742		0.772644	0.863241
		0.921708	0.7995		2.44552	1.58958		1.02538	0.47903		1.29573	0.838625
		0.954348	1.01564		2.52274	1.58228		0.961875	0.708806		1.22486	0.92184
		0.779937	0.686872					0.826362	0.795114		1.18809	0.945429
		0.516574	0.338204		1.69222	0.316721		0.905151	0.669263		1.32388	1.05791
		0.460064	0.452097		1.52854	0.723243		0.754484	0.625156		0.929226	0.719051
		0.551874	0.479804		1.52278	0.63193		1.10263	0.572415		0.878776	0.691872
		0.859443	0.453603					0.934568	0.543556		1.02953	0.678985
		1.10194	0.654996					0.670875			1.02	0.808298
			0.990404									0.889797

## Sheet: Fig.9
	B	PWT			PWL
		Control	LPS		Control	LPS
		20.61	26		11.4667	11.9667
		14.19	26		13	10.6333
		20.61	16		13.1	12.8667
		27.04	10.55		10.5333	12
		26	20.1		8.66667	13.6667
		20.61	26		11.2667	8.23333
		20.61	26		11.4667	11.9667
		14.19	16		13	10.6333
		20.61	14.94		13.1	12.8667
		27.04			10.5333	12
		26				13.6667
		20.61
	C	Number of entries into center area			Time in center area（s)
		Control	LPS		Control	LPS
		4	0		5.44	0
		4	0		2.25	0
		2	0		11.69	0
		7	1		0.38	0.87
		0	4		2.19	6.62
		2			11.62	8.19
		8	1		5.63	5.94
		12	0		3.31	0
			5
	D	Proportion of enteries into open arms（%）			Proportion of time in open arms（%）
		Control	LPS		Control	LPS
		55.88	0		7.01	0.5
		50	9.1		10.89	6.3
		51.61	50		6.19	9
		56.25	0		4.76	0
		28.57			8.94	0.4
		54.55	0		9.06	0
		66.67	27.3		6.27	4.1
		61.9	50		8.85	6.5
			20			0.5
	E	Total distance（cm）
		Control	LPS
		1895.23
		2870.71	2323.27
		2395.87	1866.64
		3193.73	2675.29
		1305.45	1725.61
		1794.2	1694.6
		1633.6	1852.93
		2445.6	2505.78
			2311.67
	F	Eating latency（s）
		Control	LPS
		136	226
		75	202
		95	245
		101	83
		123	257
			213
	G	Immobility time（s)
		Control	LPS
		34	106
			67
		66	93
		38	103
		47	87
		29	71
		34.5	117
		65	76
		45	83
	H	CREB/GAPDH			p-CREB/GAPDH			BDNF/GAPDH			PSD-95/GAPDH			c-fos/GAPDH
		Control	LPS		Control	LPS		Control	LPS		Control	LPS		Control	LPS
		0.637938	0.984916		0.708282	1.29318		0.662758	0.824937		0.577782	0.722047		0.638635	2.05752
		0.636841	0.688611		0.625703	1.58642		0.63807	0.981064		0.56903	0.704313		0.461318	2.5057
		0.655977			0.829573	1.2941		0.720456	0.784191		0.588246	1.06219		0.799267	2.30974
		0.448895	0.836354		0.64958	1.14974		0.521489	0.537739		0.478055	0.993046			1.47007
			0.954633		1.01096	1.90708		0.703988	0.826173		0.767375	1.21769		0.932087	1.93146
		0.859844	1.018		0.897017	1.93471		0.646316	0.725979		0.815023	1.00548		0.810495
								0.768502	0.753708
								0.566325	0.93886					0.891727	1.57915
	I	CREB/GAPDH			p-CREB/GAPDH			BDNF/GAPDH			PSD-95/GAPDH			c-fos/GAPDH
		Control	LPS		Control	LPS		Control	LPS		Control	LPS		Control	LPS
		2.43641	1.37849		2.13413	1.60912		0.688337	0.524397		0.836337	0.716498		1.06171	1.21811
		2.1377	1.32724		1.84169	1.31794		0.745369	0.656721		0.864099	0.641947		1.42167	1.0906
		1.90737	1.81371		1.39798	0.57076		1.55919	0.419291		1.7041	0.622558		1.96227	0.768194
		1.97474	1.33183		1.46381	0.647342		1.57192	0.639194		1.48861	0.509622		1.29058	0.768109
		2.49867	1.02351		0.917843	0.660257		1.85337	1.25718		1.41926	0.701158		0.968874	0.697554
		2.38806	0.978538		0.848412	0.826388		1.92472	1.47418		1.43282	0.708956		0.908463	0.808904

## Sheet: supplementaryFig.1
		A	sham									SNI
		PWT	26	26	16	20.61	20.61	26	26	20.61		26	20.61	26	17.69	26	26	20.61	20.61
			26	20.61	26	26	17.69	20.1	20.61	26		17.69	20.61	17.69	26	17.69	13.73	14.1	26
			26	20.61	20.1	17.69	26	17.73	14.1	26		20.1	14.1	17.69	14.1	20.1	20.1	13.73	20.1
			20.1	17.69	20.61	17.69	20.1	17.69	13.73	26		13.73	10.95	10.95	14.1	20.1	17.69	14.1	13.73
			21	20.61	26	17.69	20.1	26	20.61	26		13.73	14.1	17.69	26	13.73	20.1	20.61	13.73
			20.61	26	20.61	26	26	17.69	17.69	20.1		26	17.69	14.1	13.69	20.1	17.69	14.1	17.69
			26	26	20.1	17.69	26	26	17.69	20.1		17.69	13.73	10.95	20.1	17.69	14.1	20.61	20.1
		PWL	sham									SNI
			12.5	9.4	14.2	10.7	7.3	10.2	11.3	10.2		14.3	12.4	9.9	14.2	10.7	10.8	14.2	13.2
			9.7	10.4	13.1	9.3	6.9	11.3	12.4	11.7		10.6	10.5	7.6	13.9	14.2	10.8	13.7	12.2
			10.4	13.2	9.6	11.4	12.3	10.2	14.2	12.8		11.8	13.3	11.1	11.8	9.3	9.6	15.1	14.9
			10.9	11	12.3	10.5	8.8	10.6	12.6	11.6		12.2	12.1	9.5	13.3	11.4	10.4	14.3	13.4
			7.6	12	13.1	9.6	11.5	9.4	10.7	8.5		12.4	12.8	13.2	11.7	10.9	9.3	8.6	12.4
			13.2	10.4	7.3	7.9	10.9	7.4	11.1	8.6		14.9	10.5	12.7	10.3	9.6	12.2	14.1	10.3
			9.8	9.9	14.2	10.3	7.6	10.3	11.3	9.6		12.3	11.7	14.6	12.3	11.2	12.6	9.9	10.7
		B	sham+Control												SNI+Control													SNI+CNO
		PWT	20.61	26	26	20.61	20.1	26	20.61	26	26	20.1	26		20.1	17.69	20.1	26	20.61	26	26	26	20.1	20.61	26	26		26	20.1	17.69	20.61	20.1	26	26	26	20.61	20.1	26	20.61
			17.69	14.1	20.1	17.69	20.1	20.61	26	17.69	14.1	20.1	20.1		17.69	17.69	17.69	20.1	20.1	14.1	20.61	20.1	17.69	14.1	20.1	17.69		13.73	17.69	21	20.1	20.61	17.69	20.1	17.69	14.1	20.1	20.61	17.69
			14.1	17.69	20.1	26	26	26	20.1	20.61	20.61	17.69	17.69		17.69	17.69	14.1	14.73	20.1	20.1	20.1	17.69	17.69	20.1	14.1	14.1		13.73	14.1	14.1	13.73	26	26	20.1	20.61	20.1	17.69	17.69	14.1
			20.61	20.1	20.61	17.69	26	20.1	20.1	26	20.1	26	26		17.69	14.1	17.69	17.69	14.1	13.73	20.1	14.1	17.69	17.69	20.1	20.61		20.1	17.69	14.1	17.69	20.1	17.69	14.1	20.1	20.1	17.69	13.73	20.1
			20.1	20.1	20.61	20.1	26	26	20.1	26	26	20.1	20.1		26	26	17.69	14.1	26	20.1	20.1	13.73	14.1	17.69	14.1	20.61		13.73	20.1	26	26	20.1	17.69	14.1	20.1	20.1	26	17.69	17.69
			20.61	17.69	17.69	20.1	20.1	26	20.61	17.69	20.1	26	26		17.69	13.73	20.1	17.69	13.73	14.1	20.1	20.61	17.6914	20.1	26	17.69		20.1	20.61	17.67	20.1	20.1	17.1	20.1	17.69	17.69	14.1	20.1	17.69
		PWL	sham+Control												SNI+Control													SNI+CNO
			11.2	12.3	10.1	11.3	9.7	10.4	12.3	14.4	15.1	12.3	10.7		12.4	13.5	9.6	14.5	13.2	11.6	12.5	11.4	10.3	14.2	13.2	11.7		14.2	10.9	8.5	10.7	15.1	15.1	14.3	10.6	9.4	9.5	10.3	14.2
			12.1	10.9	13.2	14.4	12.6	11.7	9.7	10.3	8.9	10.2	11.4		10.2	14.2	13.1	12.1	10.3	9.2	13.1	14.1	13.2	11.3	14.2	15.1		14.3	13.1	11.4	11.3	10.3	13.2	12.8	9.4	7.4	12.4	11.2	13.2
			9.7	11.6	14.7	13.2	13.4	14.2	15.1	8.4	10.7	13.4	12.5		13.5	12.4	11.5	13.2	15.1	13.2	14.1	15.1	11.4	11.7	13.2	11.5		11.4	13.2	14.3	9.4	9.6	13.5	13.2	12.1	14.1	11.4	14.2	11.6
			13.2	14.1	11.7	10.9	10.4	15.1	14.1	13.7	14.3	13.2	10		9.8	13.6	14.2	14.4	13.7	14.1	13.2	15.1	14.3	13.2	11.3	10.7		9.4	10.3	11.6	10.4	14.2	10.2	11.4	8.3	10.2	11.4	14.2	13.1
			14.1	13.2	12.3	15.1	10.9	10.4	14.6	12.9	14.2	9.5	7.9		10.2	11.5	13.5	10.3	14.2	15.2	11.4	10.2	14.2	11.2	13.4	10.2		11.4	10.3	11.3	15.1	7.9	8.3	12.1	8.3	13.2	14.1	10.2	12.1
			10.2	11.4	10.2	11.4	10.2	15.1	7.3	8.9	11.4	10.2	11.7		10.4	10.2	11.5	10.6	8.7	10.3	9.3	10.6	10.3	11.4	7.6	10.3		15.1	14.3	7.6	10.4	11.4	13.2	11.5	10.3	11.4	10.4	9.6	7.4
		C	SNI+Scramble													SNI+shCreb
		PWT	26	27.04	20.1	26	26	26	20.61	20.1	26	20.61	17.69	20.1		20.61	26	26	17.69	26	20.1	26	26	20.61	26	17.69	17.69
			17.69	17.69	20.1	20.1	16	20.61	17.69	20.1	20.61	20.61	20.61	26		26	17.69	16	16	15.76	20.1	20.1	17.69	20.61	16	15.76	17.69
			11.59	14.1	14.1	14.1	13.73	20.1	17.69	14.1	14.1	15.76	17.69	20.1		20.1	17.69	14.1	16	17.69	17.69	14.1	16	17.69	13.73	20.61	17.69
			20.1	11.59	14.1	17.69	17.69	16	16	14.1	15.76	11.59	17.69	14.1		17.69	20.1	20.1	15.76	17.69	15.76	14.1	17.69	17.69	20.1	20.1	17.69
			13.73	13.73	11.59	17.69	17.69	20.1	15.76	15.76	16	16	20.1	13.73		20.1	20.1	17.69	17.69	20.61	16	14.1	17.69	20.1	20.61	15.76	17.69
			14.1	17.69	16	16	14.1	14.1	15.76	15.76	20.1	20.1	14.1	17.69		20.1	20.1	17.69	17.69	14.1	15.76	26	20.61	17.69	17.69	20.1	17.69
		PWL	SNI+Scramble													SNI+shCreb
			12.9	13.9	14.6	7.7	11.8	8.1	10.4	11.8	12.1	12.3	13.7	8.7		14.9	13.2	15.1	14.1	9.9	9.8	10.7	14.9	9.9	13.6	12.9	7.2
			14.4	11.7	12.3	13.8	13.9	11.7	12.9	8.5	14.7	8.5	11.5	11.9		13.5	9.7	14.3	14.7	6.8	11.6	12.3	8.1	14.3	14.1	9.3	14.7
			9.5	12.8	11.1	14.6	11.9	13.4	12.2	11.1	10.7	13.8	13.1	14.7		14.7	9.1	11.3	13.1	12.8	7.3	13.4	11.3	12.1	11.1	13.7	14.2
			10.3	13.1	12.6	14.8	12.3	9.7	10.2	14.3	10.1	9.6	13.3	12.1		11.3	13.6	13.8	10.9	10.3	9.3	11.2	14.1	11.3	13.3	11.3	10.3
			11.3	12.1	11.8	15.1	14.1	11.1	11.3	7.2	8.4	12.4	12.4	12.6		15.1	14.1	13.8	13.3	12.3	14.1	12.7	11.3	9.8	7.6	14.1	15.1
			11.8	11.5	14.4	14.9	7.9	13.3	14.8	13.1	11.1	13.8	14.1	13.7		12.8	11.2	11.3	7.8	14.1	7.6	7.7	12.3	14.1	14.1	10.7	12.1
		D	SNI+Scramble													SNI+666-15
		PWT	26	26	26	20.3	26	26	19.96	26	17.2	26	26	26		20.3	26	26	17.2	19.96	17.2	12.17	26	17.2	26	17.2	13.32
			15.67	26	26	20.3	10.48	26	14.17	20.3	26	26	20.36	14.17		11.42	11	19.96	20.3	20.3	15.76	15.76	27	26	27	26	14.6
			15.76	14.17	26	14.17	26	26	26	20.3	26	26	14.17	26		26	20.3	26	13.32	26	20.3	25.38	14.17	26	13.35	26	26
			25.38	26	26	26	26	26	26	15.76	26	19.96	26	26		20.3	26	20.3	14.17	26	26	15.76	26	26	20.3	20.3	26
			26	20.3	11.42	26	26	26	26	26	26	26	26	15.76		26	20.3	26	26	17.2	26	20.3	20.3	15.72	26	17.2
			26	26	26	10.34	26	20.3	26	27	20.3	20.3	26	26		26	26	20.3	26	26	26	26	26	26	26	26	26
		PWL	SNI+Scramble													SNI+666-15
			11.3	7.9	10.1	6.8	12.9	8.2	7.8	8.5	11.7	14.3	14.7	13.8		13.1	11.4	13.7	14.1	12.9	11.6	10.3	14.1	11.9	14.1	13.9	7.6
			11.3	8.9	12.7	14.3	12.3	13.9	11.1	12.2	14.9	8.4	11.8	10.8		14.1	9.1	10.2	13.1	4.1	10.8	8.3	11.2	11.7	10.3	11.7	10.9
			10.9	9.2	9.3	13.9	14.9	12.3	13.7	8.5	13.2	14.4	11.8	10.6		9.6	10.8	8.2	14.3	13.3	6.7	11.3	12.4	13.3	14.1	8.8	9.3
			11.8	11.5	14.4	14.9	7.9	13.3	14.8	13.1	11.1	13.8	14.1	13.7		12.8	11.2	11.3	7.8	14.1	7.6	7.7	12.3	14.1	14.1	10.7	12.1
			8.9	14.3	12.1	14.3	13.1	10.9	13.4	12.8	15.1	13.7	11.3	14.1		7.6	10.5	11.9	14.6	11.1	13.8	9.8	7.6	10.3	12.1	11.7	15.1
			11.7	12.7	12.5	14.5	10.3	11	12.6	13.2	9.7	12.5	13	13.3		10.6	13.2	12.9	10.1	12.4	9.1	10.4	12.2	11.8	12.7	10.3	10.9
		E
			CREB/GAPDH				p-CREB/GAPDH				BDNF/GAPDH				PSD-95/GAPDH				CaMKIIα/GAPDH
			Sham	Pain	Pain+Depression		Sham	Pain	Pain+Depression		Sham	Pain	Pain+Depression		Sham	Pain	Pain+Depression		Sham	Pain	Pain+Depression
			1	0.783786	0.747825		1	0.600931	0.425692		1	1.46462	0.705469		1	1.35579	0.824913		1	1.0459	0.954207
			1	1.02107	0.706873		1	0.649731	0.324966		1	1.26358	0.576572		1	1.4407	0.673019		1		0.697811
			1	1.07542	0.755241		1	0.730425	0.396315		1	1.18059	0.754067		1	1.38018	0.825741		1	1.06354	0.866643
			1	1.03838	0.761685		1	0.764794	0.435993		1	0.720988	0.790988		1	1.25323			1	1.44857	0.995939
			1	0.925988	0.755178		1	0.643361	0.443141		1	1.13521	0.869		1	1.09365	0.973482		1	1.22362	0.756578
			1	1.12515	1.06561		1	0.648337	0.422908		1	0.839644	0.841739		1	1.24182	1.00155		1	1.23818	0.62112
		F	Relative level of Creb mRNA			Relative level of Bdnf mRNA
			SNI+Scramble	SNI+shCreb		SNI+Scramble	SNI+shCreb
			1	0.907		1	0.865
			1	1.236		1	0.921
			1	1.168		1	1.397
			1	0.883		1	0.957

[truncated: 2 more sheets: supplementaryFig.2, supplementaryFig.3]
